# Supplementary material for: The Labour Conditions and Health of Migrant Agricultural Workers in Spain: A Qualitative Study
Source: Healthcare (Basel). 2025 Jul 31;13(15):1877. doi: 10.3390/healthcare13151877 (PMC12345661; doi:10.3390/healthcare13151877)
Supplement: Supplementary file 1 [file healthcare-13-01877-s001.zip]

Archive with 1 entries (1 files):
- healthcare-3734786-supplementary.pdf
